# Supplementary material for: Long-Term Stabilization of Dengue Virus RNA at 37 °C for 14 Months Using Silk Fibroin Films
Source: Viruses. 2025 Oct 31;17(11):1452. doi: 10.3390/v17111452 (PMC12656787; doi:10.3390/v17111452)
Supplement: Supplementary file 1 [file viruses-17-01452-s001.zip]

Archive with 1 entries (1 files):
- viruses-3920592-supplementary.xlsx
