# Supplementary material for: Long-Term Stabilization of Dengue Virus RNA at 37 °C for 14 Months Using Silk Fibroin Films
Source: Viruses. 2025 Oct 31;17(11):1452. doi: 10.3390/v17111452 (PMC12656787; doi:10.3390/v17111452)
Supplement: Supplementary file 1 [file viruses-17-01452-s001.zip › viruses-3920592-supplementary.xlsx]

## Sheet: Table S1
Amplification efficiency and limit of detection of the primer/probe sets
Primer/probe set	Amplification efficiency/%	Limit of detection/copies/reaction
DENV-1	94	1
DENV-2	99	1.5
DENV-3	99	1.1
DENV-4	85	2.5

## Sheet: Data for Figure2
	Ct values and statistical P and z values for effect of silk fibroin at varying concentrations
	0.07	0.035	0.0175	0.0088	0.0044	0
	25.78	26.02	25.16	25.09	25.28	25.49
	24.87	25.15	24.93	25.16	24.84	25.02
	24.71	25.16	25.05	25.04	25.15	25.01
	24.81	25.26	24.84	25.14	25.2	25.09
	25.13	25.08	24.98	25.22	25.3	24.87
	25.18	24.96	25.44	25.26	25.19	25.49
Mean Ct	25.325	25.585	25.045	25.125	25.06	25.255
	24.76	25.21	24.945	25.09	25.175	25.05		>0.9999
	25.155	25.02	25.21	25.24	25.245	25.18		>0.9999
P value vs. 0%	>0.9999	>0.9999	>0.9999	>0.9999	>0.9999			>0.9999
z value vs. 0%	0.3826	0.1148	1.033	0.2295	0.07651			>0.9999
								>0.9999

## Sheet: Data for Figure3
	Ct values and statistical P and z values for different concentrations of fibroin
	7%-1 d	7%-3 d	7%-6 d	7%-9 d	7%-13 d	7%-16 d	5.6%-1 d	5.6%-3 d	5.6%-6 d	5.6%-9 d	5.6%-13 d	5.6%-16 d	4.2%-1 d	4.2%-3 d	4.2%-6 d	4.2%-9 d	4.2%-13 d	4.2%-16 d	2.8%-1 d	2.8%-3 d	2.8%-6 d	2.8%-9 d	2.8%-13 d	2.8%-16 d
		25C	25C	25C	25C	25C		25C	25C	25C	25C	25C		25C	25C	25C	25C	25C		25C	25C	25C	25C	25C
	28.69	29.82	29.07	28.98	29.43	29.57	28.46	30.07	29.13	29.48	29.43	29.24	28.53	29.94	29.88	29.84	29.75	30.17	28.62	29.53	30.74	29.97	29.75	30.96
	28.98	30.89	28.92	29.08	29.27	29.44	29.13	29.6	29.4	29.23	29.8	29.99	28.85	30.16	30.37	29.12	29.77	30.45	28.98	29.21	30.01	29.82	29.77	30.93
	28.92	29.75	29.9	29.16	29.01	31.18	28.65	30.01	29.64	29.93	30.32	30.26	28.91	29.27	31.98	30.37	29.51	30.93	29.84	29.41	29.76	29.95	28.69	30.36
	29.43	29.73	28.4	29.14	28.98	32.96	28.85	30.74	30.15	29.23	29.67	30.88	29.02	29.19	30.69	32.21	29.44	30.12	29.38	29.28	29.36	29.22	29.52	29.95
	28.58	30.84	30.78	29.44	29.25	31.98	29.3	29.55	30.47	29.14	29.08	31.08	29.14	28.96	30.28	30.17	30.5	30.11	28.65	29.22	29.79	30	30.07	30.43
	28.55	32.32	30.6	30.03	29.82	30.5	29.17	30.36	30.17	29.37	28.97	31.37	28.93	29.34	31.43	30.05	29.27	30.5	28.75	29.21	29.79	30.25	29.66	30.29
		37C	37C	37C	37C	37C		37C	37C	37C	37C	37C		37C	37C	37C	37C	37C		37C	37C	37C	37C	37C
		28.85	29.63	29.13	30.16	30.46		30.58	30.34	29.27	29.47	29.15		30.51	29.56	29.46	31.34	30.13		30.3	30.93	30.22	31.34	31.82
		28.76	30.23	28.9	29.49	29.54		30.23	31.35	29.68	29.42	29.12		30.12	29.85	29.63	32.16	30.39		30.76	30.92	29.45	30.12	30.67
		29.05	30.53	29.75	31.32	30.51		30.19	29.76	29.63	29.19	30.38		30.51	29.92	31.54	30.12	30.16		29.51	30.57	31.01	30	30.48
		28.19	30.2	29.85	30.63	30.77		30.05	29.76	29.65	29.44	30.39		29.95	29.94	31.55	30.14	30.73		29.28	31.18	30.55	30.15	30.61
		28.09	29.69	31.66	29.57	31.16		29.85	30.21	28.98	29.43	32.51		29.14	30.67	29.92	29.51	31.43		29.37	30.17	30.13	30.18	30.5
		27.62	28.16	30.97	29.65	31.41		30.89	30.1	29.89	28.81	31.03		30.28	30.09	31.05	28.97	30.93		29.31	30.71	30.12	29.82	30.4
		45C	45C	45C	45C	45C		45C	45C	45C	45C	45C		45C	45C	45C	45C	45C		45C	45C	45C	45C	45C
		30.11	29.21	29.22	28.4	30.18		30.55	29.95	30.64	29.67	30.24		30.52	29.08	29.42	30.47	30.16		29.33	30.12	29.43	30.47	31.37
		30.13	29.51	30.13	29.95	29.66		31.54	29.62	30.5	28.86	30.4		30.46	28.07	29.36	31.99	30.28		29.79	29.32	29.62	30.56	30.31
		29.78	29.85	31.03	30.71	32.99		29.4	30.26	30.54	29.12	31.19		30.52	31.49	30.33	28.84	33.42		29.8	29.53	30.65	31.01	31.45
		30.6	30.72	32.93	29.4	31.71		29.88	30.38	29.4	29.67	31.44		30.18	31.23	29.49	29.08	33.25		31.36	29.54	30.48	31.99	31.79
		30.44	28.33	29.6	34.89	33.66		29.37	30.2	29.39	30.26	31.76		29.32	34.24	29.42	29.31	32.5		29.55	30.14	30.7	30.18	32.39
		30.35	28.21	30.6	32.47	34.55		29.15	31.15	29.76	31.1	31.81		29.38	32.3	29.65	29.29	32.53		29.32	29.93	30.83	30.53	32.72
	7%-1d-25C	7%-3d-25C	37C	45C	7%-6d-25C	37C	45C	7%-9d-25C	37C	45C	7%-13d-25C	37C	45C	7%-16d-25C	37C	45C
Mean Ct	28.835	30.355	28.805	30.12	28.995	29.93	29.36	29.03	29.015	29.675	29.35	29.825	29.175	29.505	30	29.92
	29.175	29.74	28.62	30.19	29.15	30.365	30.285	29.15	29.8	31.98	28.995	30.975	30.055	32.07	30.64	32.35
	28.565	31.58	27.855	30.395	30.69	28.925	28.27	29.735	31.315	30.1	29.535	29.61	33.68	31.24	31.285	34.105
P value vs. 1d		0.3852	>0.9999	0.4152	>0.9999	>0.9999	>0.9999	>0.9999	>0.9999	0.5558	>0.9999	>0.9999	0.7607	0.3064	0.242	0.0733
z value vs. 1d		2.231	0.3937	2.202	1.035	1.327	0.8311	0.6416	1.531	2.085	0.5833	1.764	1.954	2.318	2.406	2.814
	5.6%-1d-25C	5.6%-3d-25C	37C	45C	5.6%-6d-25C	37C	45C	5.6%-9d-25C	37C	45C	5.6%-13d-25C	37C	45C	5.6%-16d-25C	37C	45C
Mean Ct	28.795	29.835	30.405	31.045	29.265	30.845	29.785	29.355	29.475	30.57	29.615	29.445	29.265	29.615	29.135	30.32
	28.75	30.375	30.12	29.64	29.895	29.76	30.32	29.58	29.64	29.97	29.995	29.315	29.395	30.57	30.385	31.315
	29.235	29.955	30.37	29.26	30.32	30.155	30.675	29.255	29.435	29.575	29.025	29.12	30.68	31.225	31.77	32.785
P value vs. 1d		0.3182	0.0917	0.899	>0.9999	0.154	0.1415	>0.9999	>0.9999	0.4149	>0.9999	>0.9999	>0.9999	0.0839	0.2944	0.0087
z value vs. 1d		2.304	2.742	1.881	1.735	2.567	2.596	0.8167	1.24	2.202	1.24	0.6125	1.619	2.771	2.333	3.442
	4.2%-1d-25C	4.2%-3d-25C	37C	45C	4.2%-6d-25C	37C	45C	4.2%-9d-25C	37C	45C	4.2%-13d-25C	37C	45C	4.2%-16d-25C	37C	45C
Mean Ct	28.69	30.05	30.315	30.49	30.125	29.705	28.575	29.48	29.545	29.39	29.76	31.75	31.23	30.31	30.26	30.22
	28.965	29.23	30.23	30.35	31.335	29.93	31.36	31.29	31.545	29.91	29.475	30.13	28.96	30.525	30.445	33.335
	29.035	29.15	29.71	29.35	30.855	30.38	33.27	30.11	30.485	29.535	29.885	29.24	29.3	30.305	31.18	32.515
P value vs. 1d		>0.9999	0.93	0.7609	0.1003	>0.9999	0.2948	0.8142	0.2326	>0.9999	>0.9999	0.7609	>0.9999	0.1978	0.1302	0.0222
z value vs. 1d		0.6999	1.866	1.954	2.712	1.72	2.333	1.925	2.42	0.9915	1.108	1.954	1.196	2.479	2.624	3.179
	2.8%-1d-25C	2.8%-3d-25C	37C	45C	2.8%-6d-25C	37C	45C	2.8%-9d-25C	37C	45C	2.8%-13d-25C	37C	45C	2.8%-16d-25C	37C	45C
Mean Ct	28.8	29.37	30.53	29.56	30.375	30.925	29.72	29.895	29.835	29.525	29.76	30.73	30.515	30.945	31.245	30.84
	29.61	29.345	29.395	30.58	29.56	30.875	29.535	29.585	30.78	30.565	29.105	30.075	31.5	30.155	30.545	31.62
	28.7	29.215	29.34	29.435	29.79	30.44	30.035	30.125	30.125	30.765	29.865	30	30.355	30.36	30.45	32.555
P value vs. 1d		>0.9999	>0.9999	>0.9999	>0.9999	0.064	>0.9999	>0.9999	0.787	0.7608	>0.9999	0.814	0.1417	0.2518	0.0918	0.0087
z value vs. 1d		0.02916	0.8457	1.181	1.239	2.858	0.9332	1.239	1.939	1.954	0.6416	1.925	2.595	2.391	2.741	3.441

## Sheet: Data for Figure4
	Ct values and statistical P and z values for effect of UV
	RNA-SFFs				Free RNA
	0	1h	2h	4h	0	1h	2h	4h
	26.77	26.88	26.71	26.54	26.42	28.21	31.46	31.64
	26.89	26.42	26.43	26.63	26.32	29.21	31.63	31.81
	26.55	26.53	26.28	26.58	26.11	27.81	30.51	35.69
	27.18	26.33	26.49	26.39	26.15	26.49	31.28	35.99
	26.42	26.3	26.47	26.88	26.94	27.52	31.38	35.19
	26.82	26.33	26.73	26.13	26.27	28.51	31.61	31.76
Mean Ct	26.83	26.65	26.57	26.585	26.37	28.71	31.545	31.725
	26.865	26.43	26.385	26.485	26.13	27.15	30.895	35.84
	26.62	26.315	26.6	26.505	26.605	28.015	31.495	33.475
P value vs. 0h		0.1246	0.2101	0.2101		0.0808	<0.0001	<0.0001
z value vs. 0h		2.038	1.812	1.812		1.019	2.038	3.057

## Sheet: Data for Figure5
Ct values and statistical P and z values for long-term effect
DENV-1	time	1week	2weeks	3weeks	4weeks	6weeks	8weeks	3months	6months	12months	14months
	-20 celcius	24.29	23.38	22.21	22.44	22.87	23.28	24.1	26.11	21.73	24.99
		23.86	22.76	22.16	23.01	23.15	23.5	24.11	24.44	21.86	24.69
		23.52	23.19	22.65	22.87	22.9	23.82	24.17	23.95	23.18	25.04
		23.9	23.08	22.53	23.06	23.29	23.57	24.07	23.46	23.22	24.58
		23.76	23.61	22.3	22.7	22.85	23.71
		24.21	23.28	23.02	22.42	22.95	23.87
	Mean Ct	24.075	23.07	22.185	22.725	23.01	23.39	24.105	25.275	21.795	24.84
		23.71	23.135	22.59	22.965	23.095	23.695	24.12	23.705	23.2	24.81
		23.985	23.445	22.66	22.56	22.9	23.79
	P value(vs. 1w)		>0.9999	0.0937	0.2248	0.7887	>0.9999	>0.9999	>0.9999	0.6269	>0.9999
	z value(vs. 1w)		1.174	2.562	2.242	1.708	0.5338	0.4058	0.2626	1.814	0.6922
	time	1week	2weeks	3weeks	4weeks	6weeks	8weeks	3months	6months	12months	14months
	25 celcius	22.73	23.4	23.4	23.1	23.59	23.94	24.6	24.45	23.34	24.84
		23.48	23.21	22.85	22.68	22.1	23.71	24.06	25.19	23.42	25.44
		24.01	23.34	23.13	23.04	23.57	23.7	24.41	24.95	22.55	25.92
		24.06	23.44	22.87	22.73	23.27	24.23	24.27	24.63	22.48	25.55
		23.75	23.51	22.75	23.42	22.7	23.96
		23.75	23.41	22.44	22.92	22.86	23.86
	Mean Ct	23.105	23.305	23.125	22.89	22.845	23.825	24.33	24.82	23.38	25.14
		24.035	23.39	23	22.885	23.42	23.965	24.34	24.79	22.515	25.735
		23.75	23.46	22.595	23.17	22.78	23.91
	P value(vs. 1w)		>0.9999	>0.9999	>0.9999	>0.9999	>0.9999	>0.9999	>0.9999	>0.9999	>0.9999
	z value(vs. 1w)		0.2669	1.388	1.228	1.228	0.5338	0.9787	1.265	1.17	1.552
	P values(vs. -20celcius)	>0.9999	0.7422	0.2021	0.4661	0.9121	0.1226	0.5701	>0.9999	>0.9999	0.3629
	z value (vs. -20celcius)	0.5963	0.8944	1.64	1.193	0.7454	1.871	1.069	0.5345	0.5345	1.336
	time	1week	2weeks	3weeks	4weeks	6weeks	8weeks	3months	6months	12months	14months
	37 celcius	23.77	23.34	22.56	22.72	22.98	23.68	24.73	24.59	24.31	25.77
		23.66	23.48	22.73	22.58	22.86	24.14	24.56	25.15	24.42	25.51
		22.85	23.37	22.99	23.27	23.55	24.28	24.88	25.19	23.35	26.02
		23.19	23.42	22.66	22.67	22.54	24.01	24.79	25.16	23.45	25.82
		24.05	23.25	22.11	22.77	22.87	23.77
		24.04	23.42	22.29	22.64	23.03	24.03
	Mean Ct	23.715	23.41	22.645	22.65	22.92	23.91	24.645	24.87	24.365	25.64
		23.02	23.395	22.825	22.97	23.045	24.145	24.835	25.175	23.4	25.92
		24.045	23.335	22.2	22.705	22.95	23.9
	P value(vs. 1w)		>0.9999	0.626	>0.9999	>0.9999	>0.9999	>0.9999	>0.9999	>0.9999	0.8959
	z value(vs. 1w)		0.2669	1.815	1.441	1.014	0.5338	1.074	1.361	0.3581	1.647
	P value(vs. -20celcius)	0.9121	0.7422	>0.9999	>0.9999	>0.9999	0.0599	0.065	>0.9999	0.1227	0.1227
	z value (vs. -20celcius)	0.7454	0.8944	0.5963	0.1491	0.1491	2.171	2.138	0.5345	1.871	1.871
DENV-2	time	1week	2weeks	3weeks	4weeks	6weeks	8weeks	3months	6months	12months	14months
	-20 celcius	21.62	24.3	24.12	23.29	23.12	23.87	25.16	23.45	24.53	24.32
		22.09	24.5	24.21	23.08	23.54	23.91	24.84	23.36	24.47	23.81
		23.52	24.39	24.52	23.9	23.38	23.86	24.77	23.46	24.13	24.01
		22.43	24.62	24.53	23.57	23.13	24.15	25.17	23.16	24.04	24.3
		23.05	24.55	24.28	23.34	23.21	24.08
		22.55	24.44	24.22	23.32	23.4	24.11
	Mean Ct	21.855	24.4	24.165	23.185	23.33	23.89	25	23.405	24.5	24.065
		22.975	24.505	24.525	23.735	23.255	24.005	24.97	23.31	24.085	24.155
		22.8	24.495	24.25	23.33	23.305	24.095
	P value(vs. 2w)	0.0176		>0.9999	0.2755	0.1577	>0.9999	>0.9999	0.5941	>0.9999	>0.9999
	z value(vs. 2w)	3.096		0.1602	2.162	2.376	1.228	0.5969	1.838	0.4059	0.8356
	time	1week	2weeks	3weeks	4weeks	6weeks	8weeks	3months	6months	12months	14months
	25 celcius	20.91	24.56	24.51	23.73	24.81	24.22	25.15	23.38	24.85	24.1
		22.73	24.65	24.56	23.72	25.17	24.05	24.96	23.36	25.02	23.92
		22	26.2	25.61	23.56	24.08	24.12	25.56	24.09	25.31	24.03
		21.2	26.25	25.52	23.37	23.58	24.17	25.8	23.45	25.28	24.31
		22.3	24.39	25.75	24.08	23.5	23.81
		23.38	24.58	24.11	24.16	23.71	23.86
	Mean Ct	21.82	24.605	24.535	23.725	24.99	24.135	25.055	23.37	24.935	24.01
		21.6	26.225	25.565	23.465	23.83	24.145	25.68	23.77	25.295	24.17
		22.84	24.485	24.93	24.12	23.605	23.835
	P value(vs. 2w)	0.0355		>0.9999	0.492	>0.9999	>0.9999	>0.9999	0.4046	>0.9999	>0.9999
	z value(vs. 2w)	2.882		0	1.922	1.281	1.228	0.5013	2.005	0.2148	1.003
	P value(vs. -20celcius)	0.4661	0.4661	0.0507	0.4661	0.0722	>0.9999	0.3629	0.8454	0.5701	>0.9999
	z value (vs. -20celcius)	1.193	1.193	2.236	1.193	2.096	0.6736	1.336	0.8081	1.069	0
	time	1week	2weeks	3weeks	4weeks	6weeks	8weeks	3months	6months	12months	14months
	37 celcius	22.93	25.26	24.92	24.1	24.48	24.4	25.83	24.09	25.49	25.22
		21.23	24.9	24.73	23.94	24.29	24.27	25.68	23.33	25.62	24.94
		22.75	24.82	24.95	23.67	24.01	24.4	25.4	23.95	25.5	25.02
		20.67	24.64	24.69	24.06	23.56	24.29	25.51	23.96	25.46	25.21
		21.98	24.53	24.4	23.86	23.64	24.09
		21.57	24.39	24.16	23.65	23.93	24.18
	Mean Ct	22.08	25.08	24.825	24.02	24.385	24.335	25.755	23.71	25.555	25.08
		21.71	24.73	24.82	23.865	23.785	24.345	25.455	23.955	25.48	25.115
		21.775	24.46	24.28	23.755	23.785	24.135
	P value(vs. 2w)	0.1008		>0.9999	0.9307	>0.9999	>0.9999	>0.9999	0.9399	>0.9999	>0.9999
	z value(vs. 2w)	2.536		0.2403	1.629	1.362	0.8276	0.9551	1.624	0.9551	0.4895
	P value(vs. -20celcius)	0.2721	0.5934	0.3594	0.1053	0.1033	0.0866	0.1227	0.2176	0.065	0.2176
	z value (vs. -20celcius)	1.491	1.043	1.342	1.938	1.946	2.021	1.871	1.604	2.138	1.604
DENV-3	time	1week	2weeks	3weeks	4weeks	6weeks	8weeks	3months	6months	12months	14months
	-20 celcius	22.11	21.29	22.41	21.77	21.67	22.27	22.58	22.43	22.81	22.95
		21.75	21.11	22.19	21.84	21.71	22.32	22.28	21.3	22.95	22.65
		22.12	21.54	22.22	21.68	21.86	22.14	22.22	21.33	22.79	22.65
		22.08	21.27	22.44	21.85	21.78	22.1	22.32	21.5	22.88	22.54
		22.32	21.75	22.56	21.62	21.89	22.22
		22.17	21.58	22.39	21.71	21.56	22.26
	Mean Ct	21.93	21.2	22.3	21.805	21.69	22.295	22.43	21.865	22.88	22.8
		22.1	21.405	22.33	21.765	21.82	22.12	22.27	21.415	22.835	22.595
		22.245	21.665	22.475	21.665	21.725	22.24
	P value(vs. 1w)		0.6634	>0.9999	>0.9999	>0.9999	>0.9999	>0.9999	>0.9999	0.8105	>0.9999
	z value(vs. 1w)		1.788	1.068	1.041	0.9609	0.3203	0.764	0.955	1.695	1.409
	time	1week	2weeks	3weeks	4weeks	6weeks	8weeks	3months	6months	12months	14months
	25 celcius	22.21	22.11	23.13	22.18	22.08	22.15	22.99	22.18	23.29	22.93
		22.09	21.89	22.55	22.13	22.04	22.05	22.34	22.17	23.15	22.77
		22.19	21.83	22.22	21.93	21.65	22.25	22.35	21.85	23.1	22.81
		22.1	21.47	22.14	22.13	21.55	22.1	22.26	21.87	23.25	22.18
		21.74	21.88	21.82	22.02	21.75	22.2
		21.83	21.95	21.85	21.82	21.62	22.42
	Mean Ct	22.15	22	22.84	22.155	22.06	22.1	22.665	22.175	23.22	22.85
		22.145	21.65	22.18	22.03	21.6	22.175	22.305	21.86	23.175	22.495
		21.785	21.915	21.835	21.92	21.685	22.31
	P value(vs. 1w)		>0.9999	>0.9999	>0.9999	>0.9999	>0.9999	>0.9999	>0.9999	0.2683	0.7322
	z value(vs. 1w)		0.694	0.8008	0.1068	0.8542	0.9342	1.456	0.1313	2.173	1.743
	P value(vs. -20celcius)	>0.9999	0.2021	>0.9999	0.1473	>0.9999	>0.9999	0.5701	0.5701	0.3629	>0.9999
	z value (vs. -20celcius)	0.1491	1.64	0.5963	1.789	0.2981	0.07485	1.069	1.069	1.336	0.2673
	time	1week	2weeks	3weeks	4weeks	6weeks	8weeks	3months	6months	12months	14months
	37 celcius	21.95	21.66	21.78	21.93	21.49	22.32	22.65	22.1	23.24	23.07
		22.12	21.65	21.79	22.03	21.49	22.28	22.4	21.7	23.16	23.09
		22.33	21.7	22.54	22.33	22.3	22.42	22.27	21.72	23.29	22.63
		22	21.74	22.47	22.14	21.94	22.2	22.65	21.75	23.4	23.05
		22.07	21.25	22.18	22.05	22.01	22.09
		22.19	21.43	22.25	22.24	21.84	22.12
	Mean Ct	22.035	21.655	21.785	21.98	21.49	22.3	22.525	21.9	23.2	23.08
		22.165	21.72	22.505	22.235	22.12	22.31	22.46	21.735	23.345	22.84
		22.13	21.34	22.215	22.145	21.925	22.105
	P value(vs. 1w)		0.9838	>0.9999	>0.9999	>0.9999	>0.9999	>0.9999	>0.9999	0.5945	>0.9999
	z value(vs. 1w)		1.601	0.2669	0.1068	0.854	0.5338	1.194	0.9548	1.838	1.552
	P value(vs. -20celcius)	>0.9999	>0.9999	0.9121	0.0507	>0.9999	>0.9999	0.3629	>0.9999	0.1227	0.3629
	z value (vs. -20celcius)	0.1491	0.5963	0.7454	2.236	0.2981	0.5239	1.336	0.5345	1.871	1.336
DENV-4	time	1week	2weeks	3weeks	4weeks	6weeks	8weeks	3months	6months	12months	14months
	-20 celcius	25.68	23.46	23.27	23.34	23.64	22.99	25.34	25.08	24.71	23.84
		25.85	23.75	23.65	23.64	23.85	22.94	25.17	25.06	24.58	23.97
		25.01	23.79	24.5	23.56	24.19	23.27	25.02	22.66	25.64	24.26
		24	23.89	24.51	23.43	23.51	22.5	24.74	22.92	25.4	24.3
		25.08	24.15	24.48	23.6	24.12	23.13
		24.39	23.74	24.32	23.66	23.66	23.22
	Mean Ct	25.765	23.605	23.46	23.49	23.745	22.965	25.255	25.07	24.645	23.905
		24.505	23.84	24.505	23.495	23.85	22.885	24.88	22.79	25.52	24.28
		24.735	23.945	24.4	23.63	23.89	23.175
	P value(vs. 1w)		0.8338	>0.9999	0.182	0.9313	0.023	>0.9999	>0.9999	>0.9999	>0.9999
	z value(vs. 1w)		1.682	1.335	2.322	1.628	3.016	0.1671	1.409	0.0955	0.9789
	time	1week	2weeks	3weeks	4weeks	6weeks	8weeks	3months	6months	12months	14months
	25 celcius	24.11	23.71	24.54	23.14	23.99	22.34	25.28	23.66	25.14	23.8
		24.52	23.78	24.19	23.54	24.13	23.28	25.22	22.55	25.2	24.07
		23.65	23.89	24.12	23.66	24.01	23.16	24.93	22.83	24.3	23.36
		24.66	24.23	24.11	23.14	23.79	22.77	25.24	23.62	24.2	24.08
		23.74	23.36	24.53	23.31	23.92	22.85
		24.36	24.23	24.51	23.96	24.07	23.06
	Mean Ct	24.315	23.745	24.365	23.34	24.06	22.81	25.25	23.105	25.17	23.935
		24.155	24.06	24.115	23.4	23.9	22.965	25.085	23.225	24.25	23.72
		24.05	23.795	24.52	23.635	23.995	22.955
	P value(vs. 1w)		>0.9999	>0.9999	0.6256	>0.9999	0.0801	>0.9999	0.4277	>0.9999	>0.9999
	z value(vs. 1w)		0.9342	0.4271	1.815	0.6673	2.616	0.955	1.982	0.5969	1.05
	P value(vs. -20celcius)	0.1473	>0.9999	>0.9999	>0.9999	0.1033	0.9083	>0.9999	>0.9999	0.8454	>0.9999
	z value (vs. -20celcius)	1.789	0.4472	0.5963	0.4472	1.946	0.7485	0	0	0.8018	0.5345
	time	1week	2weeks	3weeks	4weeks	6weeks	8weeks	3months	6months	12months	14months
	37 celcius	24.37	23.74	24.15	23.64	24.13	24.06	25.77	22.86	25.12	25.32
		24.14	23.53	24	23.98	24.24	23.45	25.51	24.33	25.08	25.27
		23.92	24.19	23.69	23.47	23.8	23.38	25.36	21.71	25.39	25.25
		24.23	23.71	24.14	23.66	24.1	22.88	25.77	24.03	25.45	24.88
		24.19	23.51	23.93	24.21	24.03	22.29
		23.75	24.06	23.51	23	23.87	22.76
	Mean Ct	24.255	23.635	24.075	23.81	24.185	23.755	25.64	23.595	25.1	25.295
		24.075	23.95	23.915	23.565	23.95	23.13	25.565	22.87	25.42	25.065
		23.97	23.785	23.72	23.605	23.95	22.525
	P value(vs. 1w)		>0.9999	>0.9999	0.7427	>0.9999	0.2745	>0.9999	0.3592	>0.9999	>0.9999
	z value(vs. 1w)		1.202	0.8547	1.736	0.3472	2.164	1.099	2.055	0.7406	0.5973
	P value(vs. -20celcius)	0.0507	>0.9999	0.5934	0.7422	0.0722	>0.9999	0.2176	>0.9999	>0.9999	0.3629
	z value (vs. -20celcius)	2.236	0	1.043	0.8944	2.096	0.07485	1.604	0	0	1.336
